# Supplementary material for: Tessaria absinthioides (Hook. & Arn.) DC. (Asteraceae) Decoction Improves the Hypercholesterolemia and Alters the Expression of LXRs in Rat Liver and Hypothalamus
Source: Metabolites. 2021 Aug 27;11(9):579. doi: 10.3390/metabo11090579 (PMC8467473; doi:10.3390/metabo11090579)
Supplement: Supplementary file 1 [file metabolites-11-00579-s001.zip]

Archive with 1 entries (1 files):
- metabolites-1299588-supplementary.pdf
